# Supplementary material for: Local transmission of chikungunya in Rome and the Lazio region, Italy
Source: PLoS One. 2018 Dec 21;13(12):e0208896. doi: 10.1371/journal.pone.0208896 (PMC6303016; doi:10.1371/journal.pone.0208896)
Supplement: S1 File — This a minimum anomyzed data set is available. 0, Absent; 1, Present; F, Female; M, Male. (XLSX) [file pone.0208896.s001.xlsx]

## Sheet: DB_ANONIMO_SINTOMI 0_1
Fever	Joint pain	RASH	ASTENIA	Artritis	Headache	Mmuscle pain	Retrorbital pain	Encephalitis	Conjuntivitis	Case classification	sex
1	1	0	1	0	0	0	0	0	0	CONFIRMED	F
1	1	1	0	0	0	0	0	0	0	CONFIRMED	F
1	1	1	1	0	0	0	1	0	0	CONFIRMED	M
1	0	1	1	0	0	0	0	0	0	CONFIRMED	F
1	1	1	1	1	1	1	1	0	0	CONFIRMED	M
1	1	1	1	1	1	1	1	0	0	CONFIRMED	F
1	0	1	1	0	0	0	0	0	0	NON CASE	M
1	1	1	1	1	0	0	0	0	1	PROBABLE	M
1	1	0	1	1	0	0	0	0	1	PROBABLE	M
1	1	1	1	1	1	1	1	0	0	CONFIRMED	M
1	1	1	1	1	1	1	0	0	0	CONFIRMED	F
1	1	0	1	0	1	1	0	0	0	NON CASE	F
1	1	1	1	0	0	1	0	0	0	NON CASE	M
1	1	1	1	0	0	0	0	0	0	PROBABLE	F
1	1	1	1	0	0	0	0	0	0	PROBABLE	M
1	1	1	1	1	0	1	0	0	0	CONFIRMED	F
1	1	1	1	1	0	0	0	0	1	PROBABLE	F
1	1	1	1	0	1	1	0	0	0	PROBABLE	M
1	1	1	1	0	1	0	0	0	0	PROBABLE	F
1	1	1	1	1	0	1	0	0	0	CONFIRMED	M
1	1	1	1	1	1	1	1	0	0	PROBABLE	F
1	1	1	1	0	1	1	0	0	0	CONFIRMED	F
1	1	1	1	1	1	1	1	0	0	CONFIRMED	M
1	1	1	1	1	0	0	0	0	1	CONFIRMED	M
1	1	1	1	1	0	0	0	0	1	CONFIRMED	F
1	1	1	1	0	1	1	0	0	0	CONFIRMED	M
1	1	0	0	0	0	0	0	0	0	CONFIRMED	M
1	1	1	1	1	1	1	0	0	1	CONFIRMED	M
1	1	0	1	0	1	1	0	0	0	CONFIRMED	M
1	1	1	1	0	1	1	0	0	0	UNDER INV	F
1	1	1	1	0	1	1	0	0	0	UNDER INV	F
1	1	1	1	0	1	1	0	0	0	UNDER INV	F
1	1	1	1	0	1	1	0	0	0	UNDER INV	F
1	1	1	1	0	1	1	0	0	0	UNDER INV	M
1	1	0	0	0	1	0	0	0	0	NON CASE	M
0	0	0	0	0	0	0	0	0	0	NON CASE	F
1	1	0	1	1	1	1	1	0	0	UNDER INV	M
1	1	0	1	0	1	1	1	1	1	PROBABLE	M
1	1	0	0	0	0	1	0	0	0	PROBABLE	F
1	1	1	1	1	0	0	0	0	0	CONFIRMED	M
1	1	1	1	0	1	1	0	0	0	CONFIRMED	F
1	1	1	1	1	0	1	0	0	0	CONFIRMED	M
1	1	1	1	1	0	1	0	0	0	CONFIRMED	M
1	1	0	1	1	1	1	1	0	1	CONFIRMED	M
1	1	1	1	1	1	1	1	0	0	NON CASE	F
1	1	0	0	0	0	0	0	0	0	NON CASE	M
1	1	1	1	1	0	0	0	0	0	PROBABLE	F
1	1	1	0	0	0	0	0	0	0	CONFIRMED	F
1	1	1	0	0	0	0	0	0	0	CONFIRMED	M
1	1	1	1	1	1	1	0	0	1	PROBABLE	M
1	1	1	1	0	0	1	1	0	0	PROBABLE	F
1	1	1	0	0	0	0	0	0	0	CONFIRMED	M
1	1	1	0	0	0	0	0	0	0	CONFIRMED	F
1	1	1	0	0	0	1	0	0	0	PROBABLE	F
1	1	0	0	0	1	0	0	0	0	CONFIRMED	F
1	1	1	0	0	0	0	0	0	0	CONFIRMED	F
1	1	1	0	0	1	1	0	0	0	PROBABLE	F
1	1	1	1	0	0	0	0	0	0	CONFIRMED	F
1	1	0	0	0	0	0	0	0	0	CONFIRMED	M
1	1	0	0	0	0	0	0	0	0	CONFIRMED	F
1	1	1	1	1	1	1	0	0	1	CONFIRMED	M
1	1	1	1	1	1	1	1	0	1	CONFIRMED	M
1	1	1	1	0	1	1	0	0	0	CONFIRMED	F
1	0	1	1	0	0	0	0	0	0	CONFIRMED	F
1	1	1	0	0	0	1	0	0	0	CONFIRMED	F
1	1	0	1	0	1	1	0	0	0	CONFIRMED	M
1	1	1	1	1	1	1	0	0	0	NON CASE	M
1	1	1	1	1	0	1	0	0	0	NON CASE	F
1	0	0	0	0	1	0	0	0	0	NON CASE	F
1	1	0	1	0	0	1	0	0	0	NON CASE	M
1	1	0	1	0	1	1	0	0	0	NON CASE	M
1	1	1	1	0	0	0	0	0	0	UNDER INV	F
1	1	0	0	0	0	0	0	0	0	NON CASE	M
1	1	1	1	1	0	1	0	0	0	PROBABLE	F
1	1	0	1	1	1	1	0	0	0	PROBABLE	F
1	1	0	1	0	1	1	0	0	0	PROBABLE	M
1	1	0	1	0	1	1	0	0	0	PROBABLE	F
1	1	0	1	0	1	1	0	0	0	PROBABLE	M
1	1	1	1	1	1	1	0	0	0	PROBABLE	F
1	1	0	0	0	0	0	0	0	0	PROBABLE	M
1	1	0	0	0	0	0	0	0	0	PROBABLE	M
1	1	0	1	0	1	1	0	0	1	PROBABLE	F
1	1	0	1	0	1	1	0	0	0	NON CASE	F
1	1	1	1	1	1	1	0	0	0	PROBABLE	M
1	1	1	0	0	1	1	0	0	0	PROBABLE	F
1	1	1	1	0	1	1	0	0	0	PROBABLE	M
1	1	1	1	0	0	1	0	0	0	PROBABLE	M
1	1	1	1	0	1	1	0	0	1	CONFIRMED	M
1	1	1	1	0	1	1	0	0	0	PROBABLE	F
1	1	0	0	0	1	1	0	0	0	CONFIRMED	M
1	1	1	1	0	1	1	0	0	0	CONFIRMED	M
1	1	1	0	0	0	0	0	0	0	PROBABLE	F
1	1	0	0	0	1	0	0	0	0	CONFIRMED	M
0	0	1	1	0	0	0	0	0	0	CONFIRMED	M
1	1	1	0	0	1	0	0	0	0	PROBABLE	F
1	1	1	0	0	0	0	1	0	0	CONFIRMED	M
1	1	0	1	0	0	0	0	0	0	PROBABLE	F
1	1	0	1	0	1	0	0	0	0	CONFIRMED	M
1	1	0	0	0	1	1	0	0	0	CONFIRMED	M
1	1	0	1	0	1	1	0	0	0	CONFIRMED	M
1	1	1	1	1	1	0	0	0	1	CONFIRMED	M
1	1	0	1	0	1	0	0	0	0	CONFIRMED	M
1	1	1	0	0	1	1	0	0	0	CONFIRMED	M
1	1	1	0	0	0	0	0	0	1	CONFIRMED	M
1	1	1	0	0	0	0	0	0	0	NON CASE	M
0	0	0	0	0	0	0	0	0	0	NON CASE	F
1	1	0	1	1	0	1	0	0	0	NON CASE	M
0	1	0	0	0	1	0	0	0	0	NON CASE	M
1	1	0	0	0	0	0	0	0	0	NON CASE	F
1	1	0	1	0	1	1	0	0	0	NON CASE	F
1	1	0	1	1	1	1	0	0	0	NON CASE	F
1	1	0	1	0	1	1	0	0	0	PROBABLE	F
1	1	1	1	0	1	1	1	0	1	PROBABLE	M
1	1	1	1	1	0	1	1	1	1	PROBABLE	F
1	1	1	1	0	0	1	0	0	1	PROBABLE	F
1	1	1	1	1	0	1	1	0	0	CONFIRMED	M
1	1	0	1	0	1	1	0	0	0	PROBABLE	M
1	1	1	1	0	0	0	0	0	0	PROBABLE	F
1	1	0	1	1	0	1	1	0	0	PROBABLE	M
1	1	0	1	1	1	1	0	0	1	PROBABLE	F
1	1	1	1	0	1	1	0	0	1	PROBABLE	F
1	1	0	1	1	1	1	1	0	0	PROBABLE	M
1	1	1	1	1	1	1	1	0	0	PROBABLE	F
1	1	1	1	1	1	1	0	0	1	PROBABLE	F
1	1	1	1	0	1	0	1	0	0	PROBABLE	M
1	1	0	1	1	1	1	0	0	0	CONFIRMED	M
1	1	1	1	0	0	1	1	0	1	CONFIRMED	F
1	1	1	1	1	0	1	0	0	1	CONFIRMED	F
1	1	0	1	0	1	1	0	0	0	CONFIRMED	M
1	1	0	1	1	1	1	0	0	0	CONFIRMED	M
1	1	1	1	1	1	1	1	0	1	CONFIRMED	M
1	1	1	1	1	0	1	1	0	1	CONFIRMED	F
1	1	1	1	0	0	1	1	0	0	CONFIRMED	F
1	1	1	1	0	0	1	0	0	0	CONFIRMED	M
1	1	1	1	0	0	0	0	0	1	CONFIRMED	F
1	1	0	0	0	0	0	0	0	0	CONFIRMED	M
1	1	0	1	0	0	0	0	0	0	CONFIRMED	M
1	1	0	1	0	1	0	0	0	0	NON CASE	F
1	1	0	0	0	1	0	0	0	0	NON CASE	M
1	1	0	1	0	1	1	0	0	0	NON CASE	F
0	1	1	1	1	0	1	0	0	0	NON CASE	F
1	1	1	1	0	1	1	0	0	0	NON CASE	F
1	1	1	1	0	1	0	0	0	0	NON CASE	F
1	0	1	0	0	0	0	0	0	0	PROBABLE	M
1	1	1	1	1	0	0	0	0	0	PROBABLE	F
0	0	0	0	0	0	0	0	0	0	CONFIRMED	F
1	1	1	1	1	0	0	0	0	0	PROBABLE	F
1	1	0	1	0	0	1	0	0	0	NON CASE	M
1	1	1	1	0	0	1	1	0	0	NON CASE	M
1	1	1	1	1	1	1	1	0	0	PROBABLE	M
1	1	1	1	1	1	1	0	0	0	PROBABLE	F
1	1	1	1	1	1	1	0	0	0	CONFIRMED	F
1	1	1	1	0	1	0	0	0	1	CONFIRMED	M
1	1	0	0	0	0	0	0	0	0	PROBABLE	F
1	1	0	1	0	0	0	0	0	0	CONFIRMED	M
1	1	1	1	1	1	1	0	0	0	CONFIRMED	F
1	1	0	1	0	1	1	0	0	0	CONFIRMED	M
1	1	1	1	1	1	0	0	0	0	NON CASE	M
1	1	1	1	0	1	1	0	0	1	NON CASE	F
0	0	0	1	0	0	0	0	0	0	NON CASE	F
1	1	1	1	1	1	1	0	0	0	NON CASE	F
1	1	0	1	0	1	1	1	0	0	NON CASE	M
1	1	0	1	1	1	1	1	0	0	NON CASE	M
1	1	0	1	0	1	1	1	0	0	NON CASE	F
0	1	0	1	1	1	1	0	0	0	NON CASE	F
1	1	0	1	0	1	1	0	0	0	NON CASE	F
0	1	0	0	1	0	0	0	0	0	NON CASE	F
1	1	0	0	0	1	1	0	0	0	NON CASE	F
1	0	0	1	0	1	0	1	0	0	NON CASE	F
0	0	0	0	0	0	0	0	0	0	NON CASE	F
1	1	0	1	0	1	0	1	1	0	NON CASE	F
1	1	1	1	1	1	1	0	0	0	PROBABLE	F
1	1	1	1	0	1	0	0	0	0	CONFIRMED	M
1	1	1	1	1	1	1	0	0	0	PROBABLE	F
1	1	1	1	0	0	1	0	0	0	CONFIRMED	F
1	1	1	0	0	1	1	0	0	0	CONFIRMED	F
1	1	1	1	0	0	0	0	0	0	CONFIRMED	M
1	1	0	1	1	1	1	0	0	0	CONFIRMED	F
1	0	1	1	0	1	1	0	0	1	NON CASE	F
1	1	1	0	0	1	1	0	0	0	NON CASE	F
1	1	0	1	1	1	1	0	0	0	NON CASE	F
1	1	0	1	0	0	0	0	0	0	NON CASE	F
0	1	0	1	1	0	1	0	0	0	NON CASE	F
1	1	0	1	0	0	1	0	0	0	NON CASE	F
1	1	0	1	0	0	0	0	0	0	NON CASE	M
1	1	0	1	1	1	1	0	0	0	NON CASE	F
1	0	0	1	0	1	0	1	0	1	NON CASE	M
1	1	1	1	0	1	1	1	0	1	NON CASE	M
1	1	1	1	0	1	1	0	0	0	NON CASE	M
1	1	0	1	0	1	1	0	0	0	NON CASE	M
1	1	0	1	0	1	0	0	0	0	NON CASE	F
0	0	0	0	0	0	0	0	0	0	NON CASE	F
1	0	1	0	1	0	0	0	0	0	PROBABLE	M
1	0	1	0	0	0	1	0	0	0	PROBABLE	F
1	1	1	1	1	0	0	0	0	0	CONFIRMED	M
1	1	0	1	1	1	0	0	0	0	PROBABLE	M
1	1	1	1	0	1	1	0	0	0	CONFIRMED	F
1	1	0	1	1	1	1	0	0	0	PROBABLE	M
1	1	1	1	1	0	1	0	0	0	CONFIRMED	F
1	1	1	0	0	1	1	1	0	0	CONFIRMED	M
1	1	1	1	0	1	1	0	0	0	CONFIRMED	F
1	0	1	1	0	1	0	0	0	0	CONFIRMED	M
1	1	1	1	0	1	1	0	0	1	CONFIRMED	M
1	1	1	1	1	0	0	0	0	0	PROBABLE	F
0	1	0	0	0	1	0	0	0	0	NON CASE	F
1	0	0	0	0	1	0	0	0	0	NON CASE	M
0	0	0	0	0	0	0	0	0	0	NON CASE	F
1	1	0	1	1	0	0	0	0	0	NON CASE	F
1	1	0	1	0	1	1	0	0	0	NON CASE	F
0	1	0	0	0	0	1	0	0	0	NON CASE	F
1	1	0	0	0	0	0	0	0	0	PROBABLE	F
1	1	1	1	0	1	1	0	0	0	PROBABLE	M
1	1	0	1	1	0	1	0	0	0	PROBABLE	F
1	1	0	0	0	1	1	0	0	0	PROBABLE	M
0	1	0	0	0	0	0	0	0	0	CONFIRMED	M
1	1	1	1	0	0	0	0	0	0	PROBABLE	F
1	1	1	0	0	0	0	0	0	0	CONFIRMED	M
1	1	1	1	1	1	1	1	0	1	CONFIRMED	F
1	1	1	1	0	1	1	0	0	0	CONFIRMED	M
1	1	0	0	0	0	0	0	0	0	CONFIRMED	F
1	1	1	1	0	0	0	0	0	1	CONFIRMED	F
1	1	0	0	0	0	0	0	0	0	CONFIRMED	M
1	1	0	1	1	1	1	0	0	0	CONFIRMED	F
1	1	0	0	0	1	0	0	0	0	CONFIRMED	M
1	0	1	0	0	1	0	0	0	0	CONFIRMED	M
1	1	1	0	0	0	0	0	0	0	CONFIRMED	M
1	1	1	1	0	0	0	0	0	0	NON CASE	F
1	1	1	1	1	0	1	0	0	0	CONFIRMED	F
1	1	1	1	1	1	1	0	0	1	CONFIRMED	F
1	1	1	1	1	1	1	0	0	0	CONFIRMED	F
1	1	1	1	0	1	0	0	0	0	CONFIRMED	F
1	1	1	0	0	1	0	0	0	0	CONFIRMED	M
1	1	0	1	0	1	1	0	0	0	CONFIRMED	M
1	1	0	1	0	1	1	0	0	0	CONFIRMED	F
1	1	1	1	0	1	0	0	0	1	CONFIRMED	F
1	1	1	1	1	0	1	0	0	0	CONFIRMED	F
1	1	1	1	0	1	0	0	0	0	CONFIRMED	F
0	0	0	1	1	1	1	0	0	0	NON CASE	F
0	1	0	1	0	0	0	0	0	0	NON CASE	M
0	0	0	0	0	0	0	0	0	0	NON CASE	F
1	1	1	0	0	0	0	0	0	0	NON CASE	F
0	1	0	1	0	0	0	0	0	0	NON CASE	F
1	1	0	1	0	1	0	0	0	0	NON CASE	F
1	1	0	0	0	0	0	0	0	0	NON CASE	F
1	1	0	1	0	1	0	0	0	0	NON CASE	M
1	1	0	1	0	1	0	1	0	0	NON CASE	F
1	1	0	1	0	1	1	0	0	0	NON CASE	F
1	1	0	1	0	1	1	1	0	1	NON CASE	F
1	1	1	1	1	0	0	0	0	0	NON CASE	F
1	1	1	1	1	0	1	0	0	0	NON CASE	M
1	1	0	1	1	1	1	0	0	0	NON CASE	F
1	0	1	1	0	0	0	0	0	0	NON CASE	M
1	0	0	1	0	1	0	1	0	0	NON CASE	M
1	1	1	1	1	1	0	0	0	0	PROBABLE	F
1	1	0	1	0	0	1	0	0	0	CONFIRMED	F
1	1	0	1	0	0	1	0	0	0	CONFIRMED	M
1	0	1	1	1	1	1	0	0	0	CONFIRMED	M
1	1	0	1	0	0	1	0	0	0	CONFIRMED	M
1	1	0	1	0	1	0	0	0	0	CONFIRMED	F
1	1	1	1	1	0	1	1	0	1	CONFIRMED	M
1	1	1	1	1	1	1	0	0	0	PROBABLE	F
1	1	1	1	1	0	1	0	0	0	PROBABLE	F
1	1	0	1	1	1	1	1	0	1	PROBABLE	M
1	1	1	1	1	0	1	1	1	1	PROBABLE	M
0	1	0	1	0	1	1	1	0	0	PROBABLE	F
1	1	0	0	0	0	0	0	0	0	PROBABLE	M
1	0	0	1	0	1	0	0	0	0	PROBABLE	F
1	1	1	1	1	0	1	0	0	0	PROBABLE	M
1	1	0	1	0	1	1	1	0	0	NON CASE	M
1	1	0	1	1	1	1	0	0	0	PROBABLE	F
1	1	1	1	0	1	1	1	0	1	PROBABLE	F
1	1	1	1	1	1	1	1	0	0	PROBABLE	F
1	1	1	1	1	1	1	0	0	0	PROBABLE	F
1	1	1	1	1	1	1	0	0	0	PROBABLE	F
1	1	0	1	1	1	1	0	0	0	PROBABLE	F
1	1	1	1	0	1	0	0	0	0	PROBABLE	F
1	1	0	1	0	0	1	0	0	1	PROBABLE	M
1	1	0	1	1	1	1	0	0	0	PROBABLE	M
1	1	1	1	1	1	1	0	0	0	CONFIRMED	F
1	1	1	0	0	1	1	1	0	1	PROBABLE	F
1	1	1	1	1	1	1	0	0	1	PROBABLE	M
1	1	1	0	0	0	1	0	0	1	CONFIRMED	M
1	1	1	0	0	1	1	1	0	0	PROBABLE	F
1	1	1	1	0	1	1	0	0	1	CONFIRMED	M
1	1	1	0	0	0	0	0	0	0	CONFIRMED	F
1	1	1	1	0	1	0	0	0	0	CONFIRMED	F
1	1	0	1	0	1	0	0	0	0	CONFIRMED	F
1	1	0	1	0	1	1	0	0	0	CONFIRMED	M
1	1	0	1	1	0	1	0	0	0	CONFIRMED	M
1	1	1	1	1	0	1	0	0	0	NON CASE	F
0	1	0	1	0	1	1	0	0	1	NON CASE	F
1	1	0	1	0	1	1	1	0	1	NON CASE	M
1	0	1	1	0	0	0	0	0	0	NON CASE	F
1	1	0	1	0	1	1	0	0	0	NON CASE	F
1	1	1	1	0	0	0	0	0	0	NON CASE	M
1	1	1	0	0	0	0	0	0	0	PROBABLE	F
1	1	1	1	0	0	1	0	0	0	PROBABLE	M
1	1	0	1	0	0	1	0	0	0	PROBABLE	M
1	1	1	1	0	0	1	0	0	0	PROBABLE	F
1	1	0	1	0	0	1	0	0	0	PROBABLE	M
1	1	1	1	0	1	0	1	0	0	PROBABLE	M
1	1	1	1	1	0	1	0	0	0	PROBABLE	F
1	1	1	1	0	1	1	0	0	0	CONFIRMED	F
1	1	1	1	1	1	0	0	0	0	CONFIRMED	F
1	1	1	1	0	1	1	0	0	0	PROBABLE	F
1	1	0	1	1	1	1	1	0	0	CONFIRMED	M
1	1	1	1	1	1	1	0	0	0	CONFIRMED	F
1	1	1	1	0	1	1	1	0	1	CONFIRMED	F
1	1	1	1	1	1	1	0	0	0	CONFIRMED	F
1	1	0	0	0	0	0	0	0	0	CONFIRMED	M
1	1	1	1	0	1	0	1	0	0	PROBABLE	F
1	1	0	1	0	1	1	0	0	0	CONFIRMED	F
1	1	0	1	0	0	1	0	0	0	CONFIRMED	M
1	1	1	1	1	1	1	0	0	0	CONFIRMED	M
1	1	1	1	1	1	1	1	0	0	CONFIRMED	M
1	1	0	1	0	1	1	0	0	0	CONFIRMED	M
1	1	0	0	0	1	1	0	0	0	CONFIRMED	F
1	1	0	1	1	0	1	0	0	1	CONFIRMED	M
1	1	1	0	0	1	0	0	0	0	NON CASE	F
1	1	0	0	0	1	1	0	0	0	NON CASE	M
1	1	1	0	0	0	0	0	0	0	NON CASE	F
1	1	0	1	0	0	0	0	0	0	NON CASE	M
1	1	1	1	0	1	1	0	0	0	NON CASE	F
1	1	0	0	0	0	0	0	0	0	NON CASE	M
1	1	1	1	1	1	1	0	0	0	NON CASE	F
1	1	1	1	0	1	1	0	0	1	NON CASE	F
1	1	1	1	0	1	1	0	0	1	NON CASE	F
1	1	1	1	1	0	0	0	0	0	NON CASE	F
1	1	1	1	1	0	1	0	0	0	PROBABLE	F
1	1	1	1	1	1	1	0	0	0	CONFIRMED	M
1	1	0	0	0	0	1	0	0	0	PROBABLE	F
1	1	0	1	1	0	0	0	0	1	PROBABLE	M
1	1	0	1	0	0	1	0	0	0	PROBABLE	M
1	0	0	0	0	1	0	0	0	0	CONFIRMED	M
0	1	1	1	0	0	1	0	0	0	CONFIRMED	M
1	1	0	1	0	0	1	0	0	0	CONFIRMED	F
1	1	0	1	1	0	0	0	0	0	CONFIRMED	M
1	1	1	1	1	1	1	1	0	1	CONFIRMED	F
1	1	0	1	0	0	0	0	0	0	NON CASE	F
1	1	0	0	0	0	0	0	0	0	NON CASE	M
1	1	0	1	0	1	1	0	0	0	NON CASE	F
1	1	1	1	1	0	1	0	0	0	NON CASE	M
1	0	0	1	0	1	0	0	0	0	NON CASE	M
1	1	0	1	0	1	1	0	0	0	NON CASE	F
1	0	0	1	0	1	0	0	0	0	NON CASE	F
1	1	0	0	0	0	1	0	0	0	NON CASE	F
1	1	1	1	0	1	0	0	0	0	CONFIRMED	F
1	1	1	0	0	1	1	0	0	0	CONFIRMED	F
1	1	0	1	1	1	1	1	0	0	NON CASE	M
1	1	1	1	0	0	0	0	0	0	NON CASE	F
1	1	1	1	1	0	1	0	0	0	CONFIRMED	F
1	1	1	1	1	0	1	0	0	0	CONFIRMED	M
1	1	0	1	0	0	0	0	0	0	PROBABLE	M
1	1	0	0	1	0	0	0	0	0	NON CASE	M
1	1	1	1	1	0	1	0	0	0	CONFIRMED	F
1	1	1	1	0	1	1	0	0	1	CONFIRMED	M
1	1	0	0	0	0	0	0	0	0	CONFIRMED	M
1	1	0	1	0	1	0	0	0	0	CONFIRMED	M
1	1	0	1	0	0	1	0	0	0	CONFIRMED	F
1	1	0	1	1	1	0	0	0	0	NON CASE	F
0	1	0	1	1	0	1	0	0	0	NON CASE	F
0	0	0	0	0	0	0	0	0	0	NON CASE	F
1	1	1	1	1	0	1	0	0	0	PROBABLE	F
1	1	1	1	0	0	1	1	0	0	PROBABLE	M
1	1	0	0	0	0	0	0	0	0	PROBABLE	M
1	1	1	1	1	1	1	1	0	1	CONFIRMED	M
1	1	0	1	0	0	1	0	0	0	CONFIRMED	F
1	1	1	0	0	1	1	0	0	0	PROBABLE	F
1	1	1	1	0	0	1	0	0	0	CONFIRMED	M
1	1	1	1	1	1	1	0	0	0	CONFIRMED	F
1	1	1	1	0	0	1	0	0	1	CONFIRMED	M
1	1	1	1	0	1	1	0	0	1	CONFIRMED	M
1	1	0	1	0	1	1	1	0	0	NON CASE	F
0	1	1	0	0	0	0	0	0	0	NON CASE	F
1	1	0	0	0	0	1	0	0	0	NON CASE	F
1	1	1	1	1	1	1	0	0	1	PROBABLE	M
1	1	0	1	0	0	1	0	0	0	NON CASE	F
1	1	0	1	0	1	1	0	0	0	NON CASE	F
1	1	0	0	0	1	1	0	0	0	NON CASE	F
1	1	0	1	0	1	1	0	0	0	NON CASE	M
0	1	1	1	0	0	1	0	0	0	NON CASE	M
1	1	1	1	1	1	1	0	0	0	PROBABLE	M
1	1	1	1	0	1	1	0	0	0	PROBABLE	F
1	1	1	1	1	0	1	0	0	0	CONFIRMED	F
1	0	1	1	0	1	0	0	0	0	CONFIRMED	M
1	1	0	1	0	1	1	0	0	0	CONFIRMED	F
1	1	0	1	0	1	1	0	0	0	NON CASE	M
0	1	1	0	0	0	0	0	0	0	NON CASE	F
1	1	1	1	0	1	1	1	0	0	NON CASE	F
1	1	1	1	0	0	1	0	0	0	PROBABLE	M
1	1	0	1	0	1	1	0	0	0	NON CASE	F
1	1	1	1	0	0	1	0	0	0	CONFIRMED	F
1	1	0	1	1	0	1	0	0	0	PROBABLE	F
1	1	1	1	0	1	1	0	0	0	PROBABLE	M
1	1	0	1	1	0	1	0	0	0	PROBABLE	F
1	1	1	1	0	1	1	0	0	0	PROBABLE	F
1	1	0	1	0	1	1	1	0	0	NON CASE	F
1	1	0	1	1	0	0	0	0	0	NON CASE	F
1	1	1	1	0	1	1	0	0	0	NON CASE	F
1	1	0	1	1	0	1	0	0	0	PROBABLE	M
1	1	1	0	0	1	1	0	0	0	CONFIRMED	F
1	1	1	0	0	0	1	0	0	0	CONFIRMED	F
1	1	0	1	0	1	0	0	0	0	CONFIRMED	M
1	1	0	1	1	0	1	0	0	0	PROBABLE	F
1	1	1	1	0	0	0	0	0	0	PROBABLE	M
1	1	1	1	1	0	0	0	0	0	PROBABLE	F
1	1	1	1	1	1	1	0	0	1	PROBABLE	F
1	1	0	0	1	0	0	0	0	1	PROBABLE	F
1	1	0	1	1	0	1	0	0	0	PROBABLE	F
1	1	1	1	1	1	0	0	0	0	PROBABLE	F
1	1	1	0	0	1	1	0	0	0	PROBABLE	F
1	1	1	1	0	1	1	0	0	0	PROBABLE	F
1	1	1	1	1	1	0	1	0	1	PROBABLE	F
1	1	1	1	1	0	0	0	0	0	CONFIRMED	F
1	1	1	1	1	1	1	0	0	1	PROBABLE	F
1	1	1	1	1	1	0	0	0	0	CONFIRMED	M
1	1	0	1	0	0	1	0	0	0	CONFIRMED	M
1	1	1	1	0	0	1	0	0	0	CONFIRMED	M
1	1	0	1	0	1	1	0	0	0	CONFIRMED	M
1	1	0	1	1	1	1	1	0	1	CONFIRMED	F
1	1	1	1	1	0	1	1	0	0	CONFIRMED	F
1	1	0	1	0	1	1	0	0	0	NON CASE	F
1	1	0	1	0	1	0	0	0	0	NON CASE	F
1	1	0	1	0	0	0	0	0	0	NON CASE	M
1	1	0	1	1	0	1	0	0	0	PROBABLE	M
1	1	1	0	1	0	1	0	0	0	PROBABLE	F
1	1	1	1	0	1	1	0	0	0	PROBABLE	M
1	1	1	1	1	1	1	0	0	0	PROBABLE	F
1	1	1	1	0	1	1	0	0	0	CONFIRMED	F
1	1	1	1	1	1	0	0	0	0	UNDER INV	F
1	1	1	1	1	1	0	0	0	0	UNDER INV	M
1	1	1	1	1	1	0	0	0	0	UNDER INV	M
1	1	1	0	0	1	1	0	0	0	PROBABLE	M
1	1	0	1	1	0	0	0	0	1	NON CASE	M
1	1	0	1	0	1	0	0	0	0	PROBABLE	M
1	1	1	1	0	0	0	0	0	0	PROBABLE	M
1	1	1	1	0	1	1	0	0	0	CONFIRMED	F
1	1	0	1	1	1	1	0	0	0	PROBABLE	F
1	1	1	1	0	1	1	0	0	0	PROBABLE	F
1	1	0	1	0	1	1	0	0	0	CONFIRMED	F
1	1	0	1	0	1	1	0	0	0	CONFIRMED	M
1	1	1	1	1	1	0	0	0	1	CONFIRMED	F
1	1	0	0	0	0	0	0	0	0	CONFIRMED	F
1	1	0	0	0	0	0	0	0	0	CONFIRMED	M
0	1	0	1	1	1	1	0	0	0	NON CASE	F
1	1	0	1	1	1	1	0	0	0	NON CASE	F
1	1	0	1	1	0	1	0	0	0	PROBABLE	M
1	1	0	1	1	1	1	0	0	0	PROBABLE	F
1	1	0	0	0	0	1	0	0	0	PROBABLE	F
1	0	1	1	0	0	0	0	0	0	NON CASE	F
1	1	1	1	1	1	1	0	0	0	PROBABLE	F
1	1	1	1	0	0	0	0	0	0	PROBABLE	M
1	1	0	1	0	1	1	0	0	0	NON CASE	M
1	1	0	1	0	1	1	1	0	0	NON CASE	F
0	1	0	1	0	1	1	1	0	0	NON CASE	F
1	1	0	1	0	1	1	0	0	0	NON CASE	M
1	1	1	1	0	1	1	1	0	0	NON CASE	M
1	1	0	0	0	0	0	0	0	0	PROBABLE	M
1	1	0	1	0	0	0	0	0	0	PROBABLE	M
1	1	0	1	0	0	0	0	0	0	PROBABLE	M
0	0	0	0	0	0	1	0	0	0	CONFIRMED	M
1	1	0	1	0	0	1	0	0	0	NON CASE	F
0	1	0	1	0	1	0	0	0	0	NON CASE	F
1	1	0	1	0	1	1	0	0	0	NON CASE	F
1	1	0	1	0	1	1	0	0	0	PROBABLE	F
1	1	0	1	0	0	1	0	0	0	CONFIRMED	M
1	1	0	1	1	0	0	0	0	0	PROBABLE	F
1	1	0	1	0	1	1	1	0	0	NON CASE	M
1	1	0	1	0	1	1	0	0	0	CONFIRMED	F
1	1	1	1	0	1	1	0	0	0	NON CASE	M
1	1	1	1	1	1	1	0	0	0	PROBABLE	M
1	1	0	0	0	1	1	0	0	0	PROBABLE	F
1	1	0	1	0	1	1	0	0	0	PROBABLE	F
1	1	0	1	0	1	1	0	0	0	PROBABLE	M
1	1	1	1	1	0	0	0	0	0	PROBABLE	M
1	1	1	1	0	0	1	0	0	0	PROBABLE	F
1	1	0	1	0	1	0	0	0	0	PROBABLE	M
1	1	1	1	1	1	1	0	0	1	CONFIRMED	F
1	1	0	1	1	1	1	0	0	0	NON CASE	F
1	1	1	1	0	1	1	0	0	0	NON CASE	F
0	0	0	0	0	0	0	0	0	0	NON CASE	F
1	1	1	0	0	1	0	0	0	0	NON CASE	M
1	1	0	0	0	0	0	0	0	1	NON CASE	F
0	1	0	0	0	1	1	1	0	0	NON CASE	F
1	1	1	1	1	1	1	0	0	0	NON CASE	F
1	1	1	1	0	1	0	0	0	0	PROBABLE	F
1	1	0	0	0	0	0	0	0	0	NON CASE	F
1	1	0	1	0	0	0	0	0	0	PROBABLE	F
0	1	0	0	1	0	0	0	0	0	PROBABLE	M
1	1	0	1	1	1	1	0	0	0	UNDER INV	F
1	1	1	1	0	1	0	0	0	0	PROBABLE	F
1	1	1	1	0	0	0	0	0	0	PROBABLE	F
1	1	0	1	0	0	0	0	0	0	PROBABLE	F
1	1	1	1	1	1	1	1	0	0	PROBABLE	F
1	1	0	0	0	1	0	0	0	0	CONFIRMED	F
1	1	1	1	1	1	1	0	0	0	PROBABLE	F
0	1	0	1	0	1	1	0	0	0	NON CASE	M
1	1	1	1	0	1	1	0	0	0	PROBABLE	F
1	1	0	1	1	0	1	0	0	0	PROBABLE	M
1	1	0	1	1	1	1	0	0	0	NON CASE	F
0	1	1	1	1	1	1	0	0	1	NON CASE	F
1	1	1	1	1	1	1	0	0	0	PROBABLE	F
1	1	1	1	1	1	1	0	0	0	PROBABLE	F
1	1	1	1	1	0	0	0	0	0	PROBABLE	F
1	0	0	1	0	0	1	0	0	0	NON CASE	F
1	1	0	1	0	1	1	0	0	0	NON CASE	M
1	1	0	0	1	0	1	0	0	0	PROBABLE	M
1	1	1	1	1	0	1	0	0	0	PROBABLE	F
1	1	0	1	1	0	0	0	0	0	NON CASE	M
1	1	1	1	0	0	0	0	0	0	PROBABLE	F
1	1	1	0	0	0	1	0	0	0	PROBABLE	M
1	1	0	1	0	0	1	0	0	0	NON CASE	F
1	1	1	1	0	0	1	0	0	1	PROBABLE	F
1	1	1	1	0	1	0	0	0	0	PROBABLE	F
1	1	0	1	1	0	0	0	0	0	PROBABLE	F
1	0	0	1	0	1	1	0	0	0	NON CASE	M
1	1	1	0	0	0	1	0	0	0	PROBABLE	F
1	1	1	1	1	0	0	0	0	0	PROBABLE	M
1	1	0	0	0	0	0	0	0	0	PROBABLE	F
1	1	1	1	0	0	1	1	0	0	CONFIRMED	F
1	1	0	0	0	0	1	0	0	0	PROBABLE	M
1	1	1	0	0	0	1	0	0	1	PROBABLE	F
1	1	1	1	0	1	1	0	0	1	CONFIRMED	M
0	1	0	0	0	0	0	0	0	0	PROBABLE	F
1	1	1	1	1	1	1	0	0	0	PROBABLE	F
1	1	0	1	1	1	1	0	0	0	NON CASE	F
0	1	0	1	1	0	1	0	0	0	PROBABLE	M
1	1	1	0	0	0	1	0	0	0	PROBABLE	F
1	1	1	1	0	1	1	0	0	0	PROBABLE	F
1	1	1	1	0	0	1	0	0	0	PROBABLE	M
1	1	1	1	1	1	1	0	0	0	PROBABLE	F
1	1	1	0	0	1	1	0	0	0	CONFIRMED	F
1	1	0	0	0	0	0	0	0	0	PROBABLE	M
0	0	0	0	0	0	0	0	0	0	CONFIRMED	F
0	1	0	1	0	1	1	0	0	0	NON CASE	F
1	1	0	1	0	1	0	0	0	0	NON CASE	M
1	1	0	1	0	1	1	0	0	0	NON CASE	F
1	1	0	0	0	0	0	0	0	0	NON CASE	M
0	1	1	1	0	1	1	0	0	0	NON CASE	F
1	1	0	1	0	1	1	0	0	0	PROBABLE	M
1	1	0	1	1	1	1	0	0	0	NON CASE	F
1	1	1	1	1	1	1	1	0	0	NON CASE	F
0	1	1	0	0	0	0	0	0	0	NON CASE	F
1	1	0	1	0	0	1	0	0	0	NON CASE	F
1	1	1	1	0	0	1	0	0	0	NON CASE	F
1	1	0	1	0	1	0	0	0	1	NON CASE	F
1	1	0	0	0	0	0	0	0	0	NON CASE	M
1	0	0	0	0	0	0	0	0	0	NON CASE	F
1	1	1	1	1	1	1	0	0	0	PROBABLE	M
1	1	0	1	1	0	1	0	0	0	PROBABLE	M
1	0	1	1	0	1	0	0	0	0	CONFIRMED	M
1	1	1	1	0	1	1	0	0	0	NON CASE	F
1	1	0	1	0	0	0	0	0	0	NON CASE	F
1	1	0	0	0	0	0	0	0	0	NON CASE	F
1	1	1	1	0	1	0	0	0	0	NON CASE	F
1	1	1	0	0	0	1	0	0	0	CONFIRMED	M
1	1	0	0	1	0	0	0	0	0	PROBABLE	F
1	0	0	0	0	0	0	0	0	0	NON CASE	F
1	1	1	1	0	1	1	1	0	0	NON CASE	M
1	1	1	1	1	1	1	1	0	1	NON CASE	F
1	1	0	1	1	0	1	1	0	0	NON CASE	M
1	1	0	1	1	1	0	0	0	1	NON CASE	F
1	1	1	1	1	1	0	0	0	1	NON CASE	F
0	1	0	1	0	0	0	0	0	0	NON CASE	F
1	1	0	1	0	1	1	1	1	1	NON CASE	F
1	1	1	1	0	0	1	0	0	0	PROBABLE	F
1	1	1	1	0	1	1	1	0	0	NON CASE	F
1	1	0	1	0	1	1	0	0	0	NON CASE	M
1	1	0	1	1	1	1	0	0	0	NON CASE	F
1	1	1	1	0	0	1	1	0	0	NON CASE	F
1	1	0	1	0	1	1	0	0	0	NON CASE	M
1	1	1	1	0	1	1	1	0	0	NON CASE	F
0	1	0	0	0	0	0	0	0	0	NON CASE	M
1	1	0	1	0	1	1	0	0	0	NON CASE	F
1	1	0	1	0	0	0	1	1	1	NON CASE	F
1	1	0	1	0	1	1	0	0	0	NON CASE	M
1	1	0	1	0	1	1	0	0	1	NON CASE	M
1	1	0	1	1	1	1	0	0	0	NON CASE	F
1	1	1	1	0	1	1	1	0	0	NON CASE	F
1	1	1	1	0	1	1	0	0	0	NON CASE	F
1	1	1	1	0	1	1	1	0	0	NON CASE	M
0	1	0	1	1	0	1	0	0	0	NON CASE	F
1	1	0	1	0	1	1	0	0	0	NON CASE	F
1	1	0	1	1	1	1	1	0	1	NON CASE	F
1	1	0	1	0	1	1	0	0	0	NON CASE	M
1	1	0	1	1	0	0	0	0	0	NON CASE	F
0	1	0	0	0	0	1	0	0	0	NON CASE	F
0	1	0	0	0	0	1	0	0	0	NON CASE	F
1	1	0	1	0	1	0	0	0	0	NON CASE	F
1	0	1	0	0	0	0	0	0	0	NON CASE	F
1	1	1	0	0	0	0	0	0	0	NON CASE	F
1	1	0	0	0	1	1	0	0	0	NON CASE	F
1	1	0	1	1	1	1	0	0	0	NON CASE	M
1	1	0	1	0	1	1	0	0	0	NON CASE	M
1	1	0	0	0	1	0	0	0	0	NON CASE	M
1	1	0	0	0	1	1	0	0	0	NON CASE	M
1	1	0	0	0	0	1	0	0	0	NON CASE	M
1	1	0	0	0	0	0	0	0	0	NON CASE	F
1	1	0	1	0	1	1	0	0	0	NON CASE	M
1	1	0	1	0	1	1	0	0	0	NON CASE	F
0	0	0	0	0	0	0	0	0	0	NON CASE	F
0	0	0	0	0	0	0	0	0	0	NON CASE	M
1	1	0	0	0	0	0	0	0	0	NON CASE	M
1	1	1	0	0	0	0	0	0	0	NON CASE	M
1	0	1	1	0	1	0	0	0	0	NON CASE	M
1	1	1	1	0	1	1	1	0	0	NON CASE	F
1	1	1	1	1	0	0	0	0	0	PROBABLE	M
1	1	1	1	1	1	1	0	0	0	CONFIRMED	F
1	1	1	1	1	1	0	0	0	0	PROBABLE	F
1	1	0	1	0	0	1	0	0	0	NON CASE	F
1	1	0	1	0	1	1	1	0	0	NON CASE	M
1	0	0	1	0	0	0	0	0	0	NON CASE	F
1	1	1	1	0	1	1	1	0	0	NON CASE	F
1	1	0	1	0	1	1	0	0	0	NON CASE	F
0	0	0	0	0	0	0	0	0	0	NON CASE	M
1	1	1	1	0	1	1	0	0	0	NON CASE	F
1	1	1	1	1	0	1	0	0	0	NON CASE	F
1	1	0	1	0	0	1	0	0	0	NON CASE	F
1	1	0	1	0	1	0	0	0	0	NON CASE	F
1	1	0	0	0	0	0	1	0	0	NON CASE	F
1	1	0	1	0	1	0	0	0	0	NON CASE	F
1	1	0	1	0	1	0	0	0	0	NON CASE	F
1	0	0	1	0	1	0	0	0	0	NON CASE	M
1	1	0	1	0	1	1	0	0	0	NON CASE	F
1	1	0	1	0	1	1	0	0	0	NON CASE	M
1	0	1	1	0	1	0	0	0	0	NON CASE	F
1	0	0	1	0	1	0	0	0	0	NON CASE	M
1	1	0	0	0	1	0	0	0	0	NON CASE	M
0	1	0	1	0	0	0	0	0	0	NON CASE	F
1	1	0	1	0	1	0	1	0	0	NON CASE	F
1	0	0	1	0	0	1	0	0	0	NON CASE	M
1	1	0	1	1	1	1	0	1	1	NON CASE	M
1	1	1	0	0	0	1	0	0	0	NON CASE	M
1	1	1	1	0	1	1	1	0	0	NON CASE	F
1	1	1	1	0	1	1	0	0	0	NON CASE	F
1	0	0	1	0	1	0	0	0	0	NON CASE	F
1	1	1	1	0	1	1	0	0	0	NON CASE	F
0	0	0	0	0	0	0	0	0	0	NON CASE	F
1	1	0	1	0	0	1	0	0	0	NON CASE	F
1	1	1	1	1	1	1	0	0	0	NON CASE	F
1	1	0	1	0	1	1	0	0	0	NON CASE	M
0	1	0	0	0	1	1	0	0	0	NON CASE	M
0	1	0	0	0	1	1	0	0	1	NON CASE	M
1	0	0	0	0	0	0	0	0	0	NON CASE	F
1	0	1	1	0	1	0	0	0	0	NON CASE	F
1	1	0	1	0	1	1	0	0	0	NON CASE	F
0	0	0	0	0	0	1	0	0	0	NON CASE	M
1	1	1	1	1	0	1	0	0	0	NON CASE	M
1	1	0	0	1	0	1	0	0	0	NON CASE	M
0	0	0	0	0	0	0	0	0	0	NON CASE	F
1	1	0	1	0	1	1	1	0	1	NON CASE	F
0	0	0	0	0	0	0	0	0	0	NON CASE	F
1	0	1	1	0	1	1	1	0	1	NON CASE	F
1	1	0	0	1	0	1	0	0	0	NON CASE	M
0	0	1	0	0	0	0	0	0	0	NON CASE	M
1	1	0	1	0	1	1	1	0	1	NON CASE	M
1	0	1	0	0	0	0	0	0	0	NON CASE	M
0	1	0	0	0	0	1	0	0	0	NON CASE	M
0	1	1	1	1	0	0	0	0	0	NON CASE	F
1	1	1	1	1	1	1	1	0	0	NON CASE	F
0	0	0	0	0	0	0	0	0	0	NON CASE	F
0	1	0	1	1	1	1	1	0	0	NON CASE	F
1	1	1	1	0	1	1	1	0	0	NON CASE	F
0	0	0	0	0	0	0	0	0	0	UNDER INV	F
0	1	1	1	0	0	0	0	0	0	NON CASE	F
1	1	0	1	1	0	1	0	0	0	NON CASE	M
0	0	0	0	0	0	0	0	0	0	NON CASE	F
1	1	0	0	1	0	1	0	0	0	NON CASE	F
1	1	0	0	0	1	1	0	0	0	PROBABLE	M
1	1	1	1	1	0	1	0	0	0	PROBABLE	F
1	1	1	1	1	0	1	0	0	0	CONFIRMED	F
0	1	0	0	0	0	0	0	0	0	NON CASE	F
1	1	1	1	1	1	1	0	0	0	PROBABLE	F
1	1	0	1	0	0	0	0	0	0	PROBABLE	M
1	1	1	1	0	0	0	0	0	0	PROBABLE	M
1	1	1	1	1	1	1	0	0	0	PROBABLE	F
0	1	0	1	0	0	0	0	0	0	PROBABLE	M
1	1	0	1	1	0	1	0	0	0	PROBABLE	M
1	1	1	1	1	1	0	0	0	0	PROBABLE	F
1	1	1	0	1	0	1	0	0	0	CONFIRMED	F
1	1	1	1	0	0	0	0	0	0	CONFIRMED	F
1	1	0	0	0	0	0	0	0	0	CONFIRMED	F
1	1	0	0	0	0	1	0	0	0	CONFIRMED	F
1	1	1	0	0	0	0	0	0	0	CONFIRMED	F
1	1	0	1	0	1	1	0	0	0	CONFIRMED	F
1	1	1	1	1	1	1	0	0	0	PROBABLE	F
1	1	0	0	0	0	0	0	0	0	CONFIRMED	M
1	1	1	1	0	1	0	0	0	0	PROBABLE	F
1	1	1	1	0	1	0	1	0	0	CONFIRMED	F
0	1	1	1	1	0	0	0	0	0	PROBABLE	M
1	1	0	1	0	1	1	0	0	0	CONFIRMED	F
1	1	1	1	1	0	0	0	0	0	PROBABLE	F
1	0	0	1	0	1	1	0	1	0	NON CASE	F
0	0	0	0	0	0	0	0	0	0	CONFIRMED	M
1	1	1	1	1	0	0	0	0	0	CONFIRMED	M
1	1	0	1	1	1	0	1	0	0	CONFIRMED	M
1	1	1	1	0	1	1	1	0	0	PROBABLE	F
1	1	1	1	0	0	1	0	0	0	CONFIRMED	F
1	1	0	1	0	0	0	0	0	0	CONFIRMED	M
